# Supplementary material for: Multifocal Glucocorticoid-Associated Osteonecrosis: Clinical Characteristics and Systemic Molecular Features
Source: Biomedicines. 2026 Jun 27;14(7):1463. doi: 10.3390/biomedicines14071463 (PMC13405343; doi:10.3390/biomedicines14071463)
Supplement: Supplementary file 1 [file biomedicines-14-01463-s001.zip]

Archive with 1 entries (1 files):
- biomedicines-4380800-supplementary.pdf
